# Supplementary material for: Effect of chronic alcohol consumption on oral microbiota in rats with periodontitis
Source: PeerJ. 2024 Aug 12;12:e17795. doi: 10.7717/peerj.17795 (PMC11326440; doi:10.7717/peerj.17795)
Supplement: Supplemental Information 2 [file peerj-12-17795-s002.zip]

Archive with 13 entries (13 files):
- raw data/chao1.csv
- raw data/chao1_two_wilcox.txt
- raw data/LDA.res.xls
- raw data/observed_otus.csv
- raw data/observed_otus_two_wilcox.txt
- raw data/PA-vs-P.psig.xls
- raw data/PA-vs-P.test.xls
- raw data/shannon.csv
- raw data/shannon_two_wilcox.txt
- raw data/simpson.csv
- raw data/simpson_two_wilcox.txt
- raw data/top_asv_10_genus.xls
- raw data/top_asv_10_phylum.xls
