# Supplementary material for: Effect of chronic alcohol consumption on oral microbiota in rats with periodontitis
Source: PeerJ. 2024 Aug 12;12:e17795. doi: 10.7717/peerj.17795 (PMC11326440; doi:10.7717/peerj.17795)
Supplement: Supplemental Information 2 [file peerj-12-17795-s002.zip › raw data/chao1.csv]

sample-id	depth-10_iter-1	depth-10_iter-2	depth-10_iter-3	depth-10_iter-4	depth-10_iter-5	depth-10_iter-6	depth-10_iter-7	depth-10_iter-8	depth-10_iter-9	depth-10_iter-10	depth-7710_iter-1	depth-7710_iter-2	depth-7710_iter-3	depth-7710_iter-4	depth-7710_iter-5	depth-7710_iter-6	depth-7710_iter-7	depth-7710_iter-8	depth-7710_iter-9	depth-7710_iter-10	depth-15411_iter-1	depth-15411_iter-2	depth-15411_iter-3	depth-15411_iter-4	depth-15411_iter-5	depth-15411_iter-6	depth-15411_iter-7	depth-15411_iter-8	depth-15411_iter-9	depth-15411_iter-10	depth-23112_iter-1	depth-23112_iter-2	depth-23112_iter-3	depth-23112_iter-4	depth-23112_iter-5	depth-23112_iter-6	depth-23112_iter-7	depth-23112_iter-8	depth-23112_iter-9	depth-23112_iter-10	depth-30813_iter-1	depth-30813_iter-2	depth-30813_iter-3	depth-30813_iter-4	depth-30813_iter-5	depth-30813_iter-6	depth-30813_iter-7	depth-30813_iter-8	depth-30813_iter-9
P1	12.0	12.0	9.0	13.0	16.0	9.0	13.0	7.0	5.0	29.0	126.07142857142857	131.1	128.9090909090909	124.625	143.42857142857144	121.07142857142857	121.0909090909091	148.25	112.52631578947368	120.4	137.07692307692307	164.0	140.55	128.125	131.86666666666667	145.27272727272728	140.0909090909091	131.07692307692307	162.5	138.23529411764707	158.06666666666666	151.11764705882354	146.25	151.23529411764707	151.07692307692307	156.375	153.16666666666666	129.0	154.21428571428572	144.78947368421052	158.05555555555554	152.66666666666666	143.05882352941177	140.91304347826087	137.0	154.0	153.0	142.375	146.4375
P3	5.0	7.0	12.0	9.0	9.0	13.0	22.0	13.0	12.0	5.5	183.05555555555554	160.4736842105263	219.5625	222.6875	169.6875	194.27272727272728	191.58823529411765	152.0	171.05	186.75	225.0769230769231	193.0	184.53846153846155	205.5	191.03703703703704	190.89473684210526	196.07692307692307	183.60714285714286	185.6	190.4736842105263	199.5	197.5	197.35294117647058	209.2173913043478	194.21875	194.72413793103448	203.47619047619048	195.8846153846154	200.625	201.5	197.66666666666666	198.84	202.1304347826087	200.95454545454547	198.0	200.28571428571428	204.83333333333334	185.66666666666666	204.15384615384616
P4	23.0	9.0	5.5	9.0	5.5	7.0	16.0	29.0	9.0	16.0	196.03703703703704	165.12	209.27272727272728	188.0	171.0	200.0	228.66666666666669	168.30769230769232	163.03030303030303	180.44444444444446	210.78571428571428	212.24137931034483	201.72413793103448	218.6818181818182	198.42857142857142	202.23076923076923	196.3030303030303	200.0	208.33333333333334	205.57692307692307	206.0	206.54166666666666	204.5	199.75	204.83333333333334	198.03846153846155	203.54545454545453	201.27586206896552	209.0	209.0	199.0	207.5	210.1764705882353	216.64705882352942	204.85714285714286	206.71428571428572	204.66666666666666	207.6875	213.4
P5	13.0	9.0	7.0	13.0	23.0	7.0	13.0	23.0	16.0	12.0	99.5	99.5	99.85714285714286	94.66666666666667	94.9090909090909	101.5	97.54545454545455	92.66666666666667	97.0	115.5	100.42857142857143	98.33333333333333	100.42857142857143	99.75	102.14285714285714	105.6	100.5	104.25	101.5	101.25	101.75	103.0	103.0	103.33333333333333	98.0	99.75	103.0	98.16666666666667	101.5	101.66666666666667	102.2	101.5	104.5	101.0	105.5	100.0	103.5	101.16666666666667	101.2
P6	5.0	23.0	5.333333333333333	29.0	7.0	5.333333333333333	7.0	7.0	13.0	13.0	207.84	219.75	186.6	167.66666666666666	210.15	206.12	192.9655172413793	207.45454545454544	212.1304347826087	189.375	198.03703703703704	205.53846153846155	234.0	212.8	202.54166666666666	220.31578947368422	214.75	200.1304347826087	205.53571428571428	221.75	211.03703703703704	231.58823529411765	221.65217391304347	256.5833333333333	235.0	222.71428571428572	234.0	207.07692307692307	218.26086956521738	212.55555555555554	222.33333333333334	220.54545454545453	215.5	220.0	212.66666666666666	223.1578947368421	226.31578947368422	217.05263157894737	212.3913043478261
P7	13.0	7.0	7.0	5.5	4.5	13.0	12.0	8.5	9.0	22.0	98.66666666666667	92.05882352941177	119.27272727272728	96.0	153.42857142857144	117.9375	144.375	95.76923076923077	107.0	102.27272727272728	137.8	109.75	119.5	121.0	115.83333333333333	114.5	108.76923076923077	123.0	116.83333333333333	116.27272727272728	122.61538461538461	125.83333333333333	124.0	116.33333333333333	114.5	119.11111111111111	116.5	115.9090909090909	124.15384615384616	131.1	121.5	124.5	118.9090909090909	119.0	122.0	123.23076923076923	115.0	125.21428571428571	117.17647058823529
P8	55.0	7.0	12.0	9.0	12.0	5.0	7.0	2.0	5.5	6.5	133.3125	141.11764705882354	125.15384615384616	118.0	128.66666666666666	135.23529411764707	147.88235294117646	146.07142857142858	149.0	123.55555555555556	151.1578947368421	159.0	154.78947368421052	163.08333333333334	156.78947368421052	161.11111111111111	159.3	148.05263157894737	155.71428571428572	159.9375	143.5	162.33333333333334	149.95652173913044	157.15384615384616	161.4	151.9090909090909	151.23076923076923	152.56521739130434	163.0	151.0	156.46153846153845	147.4	164.6153846153846	159.33333333333334	153.5625	157.5625	168.0	174.23076923076923	152.5
P10	16.0	23.0	16.0	12.0	12.0	3.0	8.5	12.0	13.0	6.5	208.61904761904762	202.33333333333334	178.41666666666666	216.5263157894737	209.03846153846155	219.5	252.66666666666669	189.93548387096774	197.4	192.04	232.65217391304347	209.12	244.03571428571428	219.84375	225.9655172413793	256.5	230.04	219.23076923076923	214.1764705882353	238.875	236.25	248.24137931034483	253.26086956521738	287.12	239.63636363636363	257.75	255.03703703703704	266.03703703703707	231.44117647058823	271.5	284.10526315789474	269.04	236.84848484848484	238.11764705882354	251.22857142857143	282.9	276.11538461538464	246.7941176470588	247.34375
P11	5.0	12.0	12.0	23.0	16.0	6.5	29.0	12.0	13.0	12.0	135.0	116.875	124.5	137.85714285714286	113.0	89.5	108.25	103.92857142857143	108.15384615384616	121.0909090909091	118.27272727272728	130.0	126.0	140.5	142.42857142857144	120.42857142857143	165.0	130.0909090909091	125.76923076923077	123.07142857142857	143.66666666666666	153.9090909090909	147.06666666666666	121.07692307692308	126.66666666666667	146.27272727272728	121.17647058823529	151.5	151.42857142857144	121.05882352941177	122.05555555555556	132.05882352941177	132.15384615384616	136.15384615384616	131.2	142.0909090909091	130.46153846153845	136.125	148.11111111111111
P12	4.0	7.0	8.5	5.5	29.0	6.5	4.0	12.0	12.0	23.0	165.11111111111111	193.1153846153846	193.13793103448276	211.23529411764707	198.66666666666666	198.0	179.03846153846155	223.75	208.64705882352942	220.0	247.1304347826087	192.09677419354838	234.3	223.3846153846154	236.04166666666666	221.25	228.05263157894737	219.78571428571428	261.05882352941177	222.625	223.12	243.0	238.7	216.75	222.3913043478261	229.05	255.28571428571428	228.85714285714286	282.0	237.2	247.5	246.29166666666666	255.04761904761904	250.28571428571428	235.25	228.0	243.03703703703704	235.4	257.0
PA4	13.0	5.5	8.5	8.5	29.0	23.0	7.0	29.0	5.333333333333333	23.0	120.0909090909091	107.6	110.76923076923077	106.66666666666667	125.33333333333333	118.5	114.92857142857143	111.75	113.71428571428571	114.0	118.1	142.0909090909091	117.58333333333333	124.46153846153847	126.71428571428571	121.0	113.0909090909091	118.5	126.0	127.9090909090909	129.375	128.25	137.6	118.27272727272727	124.0909090909091	133.06666666666666	125.58333333333333	134.6	141.1	133.16666666666666	135.66666666666666	129.0	124.54545454545455	138.0	127.92857142857143	133.25	132.66666666666666	141.125	123.0
PA6	9.0	9.0	12.0	22.0	12.0	9.0	5.333333333333333	12.0	12.0	12.0	93.46153846153847	89.16666666666667	95.3	97.11111111111111	90.0	107.0	96.0	87.06666666666666	97.27272727272728	97.11111111111111	96.42857142857143	103.06666666666666	114.125	96.875	106.14285714285714	96.27272727272728	91.8	106.46153846153847	105.23076923076923	97.71428571428571	127.5	115.11111111111111	107.75	114.0	108.11111111111111	137.0	110.125	114.33333333333333	159.75	112.57142857142857	118.5	119.6	109.11111111111111	105.0	109.11111111111111	109.875	109.5	114.11111111111111	105.76923076923077
P2	7.0	5.5	9.0	13.0	12.0	13.0	7.0	7.0	9.0	9.0	237.09375	246.73076923076923	313.12	251.17142857142858	230.57142857142856	300.0357142857143	265.2758620689655	313.6190476190476	223.09677419354838	337.0	325.4666666666667	323.1578947368421	301.0769230769231	346.2432432432432	302.0810810810811	294.4117647058824	322.72	365.96875	313.0263157894737	330.0232558139535	361.0	334.7758620689655	301.3469387755102	328.3	316.4727272727273	332.0681818181818	343.2	353.0769230769231	326.18518518518516	331.1304347826087	337.92	345.23214285714283	346.5660377358491	340.52173913043475	331.5531914893617	356.0181818181818	336.0	354.2857142857143	349.01666666666665
P9	12.0	5.5	29.0	9.0	22.0	2.0	5.5	7.0	9.0	6.5	89.0	99.23076923076923	85.2	104.0	89.0	85.6875	96.75	91.1	89.11111111111111	96.0	97.36363636363636	109.33333333333333	95.5	103.0	101.0	108.25	101.0	94.0	110.0	96.11111111111111	94.11111111111111	103.0	104.16666666666667	103.0	105.5625	110.0	98.0	105.0	90.75	115.33333333333333	110.33333333333333	106.33333333333333	102.125	103.1	113.9090909090909	107.0	105.1	117.85714285714286	109.125
PA1	23.0	22.0	12.0	8.0	13.0	29.0	12.0	8.0	13.0	6.5	212.25	201.125	192.4375	198.23076923076923	198.5	192.0	194.0	189.15384615384616	221.875	192.5	213.16666666666666	198.14285714285714	217.0	206.6	212.54545454545453	205.0909090909091	202.0	215.2	218.14285714285714	205.25	206.5	207.0	202.66666666666666	208.625	211.1	207.76923076923077	215.11111111111111	202.5	216.14285714285714	228.0	208.6	226.2	242.0	218.0	207.15384615384616	211.0	210.42857142857142	203.0	216.5
PA2	16.0	5.5	4.0	12.0	13.0	6.5	11.0	6.5	9.0	4.5	86.5	90.0	94.0	94.36363636363636	134.42857142857144	102.0	98.75	92.71428571428571	88.6875	85.6875	115.0	111.25	114.83333333333333	102.5	103.07692307692308	115.85714285714286	112.15384615384616	112.36363636363636	103.5	138.0	119.3	119.0	121.54545454545455	110.1	114.57142857142857	106.58333333333333	120.15384615384616	117.25	119.25	120.0	120.6	121.0	112.2	131.0	121.36363636363636	118.6	119.46153846153847	126.85714285714286	112.125
PA3	29.0	22.0	6.5	7.0	5.333333333333333	8.5	12.0	7.0	6.2	23.0	108.0	118.66666666666667	91.75	118.0	99.0	105.15384615384616	120.625	98.6	91.0	112.33333333333333	110.5	106.57142857142857	128.0	110.0	120.0	126.1	108.6	106.0	107.07692307692308	111.71428571428571	112.0	125.0	115.0	133.0	154.16666666666666	114.23076923076923	144.14285714285714	112.5625	119.23076923076923	114.33333333333333	125.36363636363636	132.125	122.57142857142857	121.5	118.0	117.11111111111111	119.875	118.0	116.0
PA5	16.0	8.5	13.0	12.0	23.0	5.333333333333333	6.5	22.0	23.0	29.0	89.0	99.0	83.5	86.66666666666667	84.2	82.75	93.5	87.5	92.0	83.33333333333333	90.0	90.0	95.5	99.33333333333333	96.6	96.0	101.0	91.875	102.0	89.875	88.33333333333333	96.25	90.2	91.0	94.0	92.75	96.5	93.875	96.0	95.14285714285714	95.0	92.0	90.5	96.5	93.6	90.16666666666667	94.5	98.0	96.33333333333333
PA7	23.0	29.0	13.0	12.0	7.0	12.0	12.0	13.0	29.0	11.0	157.86666666666667	153.92857142857142	171.2	160.4	168.9375	173.08333333333334	160.05555555555554	156.55	159.64705882352942	166.0	180.0	206.2	172.35294117647058	217.33333333333334	175.4	187.64705882352942	189.07692307692307	192.0	183.23076923076923	180.25	191.5	182.55	193.86666666666667	175.1578947368421	193.76923076923077	204.0	179.2	177.0	202.375	181.5	184.79166666666666	196.0909090909091	204.1	184.375	187.5	189.91666666666666	197.8125	188.5	203.46153846153845
PA8	8.5	16.0	11.0	9.0	8.0	9.0	7.0	12.0	8.0	9.0	163.05555555555554	179.55555555555554	201.76923076923077	179.0	147.0	171.88235294117646	156.05882352941177	156.16666666666666	176.58333333333334	190.89473684210526	193.05	180.64	204.15	192.04761904761904	192.0	180.78571428571428	191.44444444444446	190.53333333333333	221.26086956521738	172.16216216216216	199.2	187.40540540540542	196.8846153846154	196.44444444444446	198.78571428571428	192.57692307692307	195.3913043478261	195.3448275862069	199.7	201.25	198.5	189.63636363636363	191.0	194.60714285714286	215.47619047619048	190.63636363636363	199.6764705882353	190.12	199.03225806451613
PA9	16.0	7.0	7.0	11.0	13.0	12.0	16.0	7.0	9.0	6.5	154.0	189.9090909090909	159.91304347826087	156.47619047619048	194.3529411764706	153.875	214.6	189.4736842105263	156.47619047619048	192.5625	214.4	186.65217391304347	183.85714285714286	192.0	189.16666666666666	185.0	169.85714285714286	198.33333333333334	167.51724137931035	212.04347826086956	194.03703703703704	207.41666666666666	202.88888888888889	209.51612903225805	228.05	186.0	199.44444444444446	190.0	185.0909090909091	195.10714285714286	193.6875	194.07692307692307	206.33333333333334	226.0	212.27272727272728	194.2173913043478	199.19354838709677	207.47619047619048	208.7
PA10	29.0	29.0	12.0	55.0	29.0	55.0	55.0	29.0	22.0	23.0	651.2461538461539	626.0	673.6027397260274	577.9886363636364	591.0434782608695	631.5	639.0	726.5178571428571	597.1785714285714	647.4864864864865	698.2027027027027	686.1234567901234	690.1666666666666	674.6551724137931	732.3582089552239	671.629213483146	684.5681818181818	734.3373493975904	716.0422535211268	673.25	733.2608695652174	732.7297297297297	769.5	758.31	780.6385542168675	772.679012345679	763.5844155844156	786.35	740.16	719.5731707317074	792.45	814.9418604651163	784.5357142857143	763.2828282828283	774.3793103448276	775.418918918919	787.3875	784.0	755.875
PA11	12.0	13.0	13.0	23.0	12.0	22.0	12.0	55.0	23.0	12.0	140.27272727272728	178.42857142857144	131.75	158.5	122.66666666666667	160.6	142.0	126.0909090909091	161.0909090909091	133.66666666666666	171.54545454545456	137.35294117647058	178.11111111111111	148.10526315789474	158.0	163.35294117647058	181.0909090909091	152.0909090909091	151.42857142857142	149.10526315789474	170.06666666666666	166.54545454545456	149.66666666666666	151.8125	161.11764705882354	165.64705882352942	152.55	155.25	163.23076923076923	196.8	189.9090909090909	164.5263157894737	178.1875	174.88235294117646	169.66666666666666	182.0	171.0	192.54545454545456	171.9375
PA12	9.0	12.0	6.5	12.0	12.0	16.0	22.0	2.0	6.5	22.0	137.0	144.25	140.54166666666666	148.28571428571428	141.8846153846154	158.06666666666666	162.33333333333334	135.1304347826087	173.1875	142.31578947368422	160.0	156.5	157.6875	168.58823529411765	176.07692307692307	166.08333333333334	159.27272727272728	165.5	158.6153846153846	147.55555555555554	159.78947368421052	167.75	173.58823529411765	176.0	170.4	170.66666666666666	166.76923076923077	166.5625	161.23076923076923	184.27272727272728	169.0	176.3	169.36363636363637	164.5	165.125	169.9090909090909	169.0	174.75	170.46153846153845
[truncated: 52 more columns]
