# Supplementary material for: Effect of chronic alcohol consumption on oral microbiota in rats with periodontitis
Source: PeerJ. 2024 Aug 12;12:e17795. doi: 10.7717/peerj.17795 (PMC11326440; doi:10.7717/peerj.17795)
Supplement: Supplemental Information 2 [file peerj-12-17795-s002.zip › raw data/observed_otus.csv]

sample-id	depth-10_iter-1	depth-10_iter-2	depth-10_iter-3	depth-10_iter-4	depth-10_iter-5	depth-10_iter-6	depth-10_iter-7	depth-10_iter-8	depth-10_iter-9	depth-10_iter-10	depth-7710_iter-1	depth-7710_iter-2	depth-7710_iter-3	depth-7710_iter-4	depth-7710_iter-5	depth-7710_iter-6	depth-7710_iter-7	depth-7710_iter-8	depth-7710_iter-9	depth-7710_iter-10	depth-15411_iter-1	depth-15411_iter-2	depth-15411_iter-3	depth-15411_iter-4	depth-15411_iter-5	depth-15411_iter-6	depth-15411_iter-7	depth-15411_iter-8	depth-15411_iter-9	depth-15411_iter-10	depth-23112_iter-1	depth-23112_iter-2	depth-23112_iter-3	depth-23112_iter-4	depth-23112_iter-5	depth-23112_iter-6	depth-23112_iter-7	depth-23112_iter-8	depth-23112_iter-9	depth-23112_iter-10	depth-30813_iter-1	depth-30813_iter-2	depth-30813_iter-3	depth-30813_iter-4	depth-30813_iter-5	depth-30813_iter-6	depth-30813_iter-7	depth-30813_iter-8	depth-30813_iter-9
P1	7	6	6	8	6	6	8	6	4	8	101	96	97	101	97	96	96	101	98	97	114	131	123	115	115	118	115	108	116	116	131	132	130	129	128	131	129	123	131	129	140	136	133	135	131	134	140	136	132
P3	5	6	7	6	6	8	7	8	7	5	150	142	152	158	150	157	148	140	143	156	171	178	170	174	176	171	177	172	173	172	188	186	185	189	187	186	188	187	186	190	192	192	193	194	189	193	192	182	191
P4	9	6	5	6	5	6	6	8	6	6	156	144	158	149	147	153	155	148	148	153	187	188	180	185	186	178	184	176	185	184	194	193	193	191	194	194	191	196	197	196	196	198	199	199	200	201	199	197	198
P5	8	6	6	8	9	6	8	9	6	7	95	94	92	93	94	94	95	91	94	96	99	95	99	99	100	100	100	99	99	100	101	101	101	100	97	99	101	98	100	101	102	100	102	100	103	99	102	101	101
P6	4	9	5	8	6	5	6	6	8	8	170	168	169	160	165	170	170	172	171	166	186	191	195	188	192	189	193	186	193	192	204	206	204	207	202	206	205	199	203	202	207	208	212	206	207	211	213	209	209
P7	8	6	6	5	4	8	7	7	6	7	86	85	92	79	87	96	90	84	86	85	100	97	102	100	100	98	97	100	101	99	108	110	109	105	106	104	108	102	108	108	111	116	108	112	115	114	109	113	111
P8	10	6	7	6	7	4	6	2	5	5	113	122	112	113	117	119	124	121	120	113	139	138	139	136	141	133	134	137	136	138	141	139	146	141	143	138	142	148	142	141	146	145	150	148	147	148	147	153	146
P10	6	9	6	7	7	3	7	7	8	5	143	144	139	144	154	140	150	152	141	145	175	173	185	180	182	177	177	174	181	177	201	206	200	209	204	194	204	209	201	205	217	216	212	214	219	214	219	215	215
P11	5	7	7	9	6	5	8	7	8	7	96	88	90	95	90	84	94	93	92	96	101	107	105	109	103	96	111	105	108	105	113	117	120	113	115	119	115	119	112	111	117	122	119	123	121	123	120	123	120
P12	4	6	7	5	8	5	4	7	6	9	149	160	159	153	162	159	152	160	153	169	196	179	187	187	191	189	187	186	189	185	195	202	210	201	195	201	206	201	207	206	219	217	216	215	214	213	217	209	218
PA4	8	5	7	7	8	9	6	8	5	9	101	94	99	100	102	101	104	99	104	99	109	117	113	114	117	114	109	112	117	114	118	120	124	115	120	127	121	121	124	118	124	123	122	123	124	125	124	128	120
PA6	6	6	7	7	6	6	5	7	7	6	83	74	80	82	82	84	79	81	80	82	87	97	95	92	89	88	89	96	96	93	99	100	99	102	98	104	97	103	102	104	108	104	103	101	103	103	104	104	103
P2	6	5	6	8	7	8	6	6	6	6	178	174	193	188	180	190	182	185	166	196	248	240	228	238	233	240	253	238	240	247	276	283	264	280	270	269	280	270	272	274	291	297	301	291	290	300	297	293	304
P9	7	5	8	6	7	2	5	4	6	5	65	78	75	74	70	75	73	74	68	75	85	86	85	86	87	82	84	84	89	86	88	88	89	91	96	90	92	90	87	92	97	93	98	94	100	94	96	96	96
PA1	9	7	7	5	8	8	7	5	8	5	193	188	189	189	188	187	188	187	193	187	198	193	202	200	203	201	197	197	201	197	202	203	198	203	202	205	205	199	205	204	203	208	208	205	206	206	204	200	211
PA2	6	5	4	7	8	5	5	5	6	4	81	80	85	82	88	87	86	83	83	80	96	97	99	95	95	94	96	100	93	96	104	100	106	101	106	99	107	103	105	101	107	109	107	110	109	105	109	105	108
PA3	8	7	5	6	5	7	7	6	6	9	89	93	82	85	87	92	89	85	85	89	102	98	105	100	101	103	95	100	99	102	106	106	105	112	112	105	108	106	110	110	113	113	114	115	112	111	113	112	113
PA5	6	7	8	7	9	5	5	7	9	8	82	88	81	85	80	82	86	84	86	81	88	88	92	90	91	89	89	90	90	88	88	91	89	90	91	89	93	92	89	93	90	92	90	94	93	90	93	93	93
PA7	9	8	8	7	6	7	7	8	8	5	141	143	146	145	147	146	146	145	142	146	165	171	160	169	164	167	166	167	162	163	180	174	177	168	176	177	169	171	177	173	181	177	181	180	179	182	182	180	184
PA8	7	6	5	6	5	6	6	7	5	6	124	127	129	136	125	126	119	125	118	134	156	154	159	153	151	157	158	159	168	157	174	174	174	169	175	171	168	176	175	175	173	176	178	183	182	180	186	175	185
PA9	6	6	4	5	8	7	6	4	6	5	124	119	126	123	128	123	120	135	123	125	158	151	156	149	155	155	151	160	147	163	168	168	171	179	174	169	172	166	166	170	181	175	183	185	182	174	180	174	184
PA10	8	8	7	10	8	10	10	8	7	9	470	470	486	469	458	470	486	479	478	482	561	566	560	566	570	573	574	583	569	575	632	628	639	651	646	642	628	641	647	622	676	685	672	685	675	669	676	676	672
PA11	7	8	8	9	7	7	7	10	9	7	113	112	113	112	110	111	112	107	116	108	132	125	133	131	128	136	136	127	130	132	143	137	138	136	142	145	141	138	142	144	153	150	151	151	148	153	150	153	150
PA12	6	7	5	6	7	6	7	2	5	7	126	127	130	134	133	131	133	126	136	129	145	147	147	155	153	145	142	155	144	140	155	155	160	159	159	158	155	157	152	157	158	161	157	162	161	159	162	162	160
[truncated: 52 more columns]
