# Supplementary material for: Effect of chronic alcohol consumption on oral microbiota in rats with periodontitis
Source: PeerJ. 2024 Aug 12;12:e17795. doi: 10.7717/peerj.17795 (PMC11326440; doi:10.7717/peerj.17795)
Supplement: Supplemental Information 2 [file peerj-12-17795-s002.zip › raw data/shannon.csv]

sample-id	depth-10_iter-1	depth-10_iter-2	depth-10_iter-3	depth-10_iter-4	depth-10_iter-5	depth-10_iter-6	depth-10_iter-7	depth-10_iter-8	depth-10_iter-9	depth-10_iter-10	depth-7710_iter-1	depth-7710_iter-2	depth-7710_iter-3	depth-7710_iter-4	depth-7710_iter-5	depth-7710_iter-6	depth-7710_iter-7	depth-7710_iter-8	depth-7710_iter-9	depth-7710_iter-10	depth-15411_iter-1	depth-15411_iter-2	depth-15411_iter-3	depth-15411_iter-4	depth-15411_iter-5	depth-15411_iter-6	depth-15411_iter-7	depth-15411_iter-8	depth-15411_iter-9	depth-15411_iter-10	depth-23112_iter-1	depth-23112_iter-2	depth-23112_iter-3	depth-23112_iter-4	depth-23112_iter-5	depth-23112_iter-6	depth-23112_iter-7	depth-23112_iter-8	depth-23112_iter-9	depth-23112_iter-10	depth-30813_iter-1	depth-30813_iter-2	depth-30813_iter-3	depth-30813_iter-4	depth-30813_iter-5	depth-30813_iter-6	depth-30813_iter-7	depth-30813_iter-8	depth-30813_iter-9
P1	2.6464393446710153	2.3709505944546683	2.321928094887362	2.9219280948873627	2.160964047443681	2.321928094887362	2.9219280948873627	2.4464393446710155	1.6854752972273344	2.8464393446710154	3.8789859125215203	3.8719921220780087	3.8308990901519175	3.8621519274323903	3.8551931486428814	3.8560041130202434	3.846043649682109	3.8693154412386703	3.8483773849441993	3.832187614005984	3.852837198991585	3.9064476653779976	3.8856521822895718	3.8825899041171144	3.8787736452329704	3.874422495513725	3.8626075864587746	3.87754045910697	3.8524885377047857	3.8572155136730744	3.875364991671065	3.8750491999095793	3.895948836100773	3.867917548465188	3.880152244408799	3.866125583718312	3.8580589958134426	3.861596286218349	3.893245596794472	3.872892738101983	3.8730972065427327	3.871683654493489	3.8681108181858233	3.8720339582109786	3.870662085515863	3.867990276076169	3.8674560205187554	3.8729676600188117	3.89181321088783
P3	2.246439344671016	2.4464393446710155	2.6464393446710153	2.321928094887362	2.321928094887362	2.9219280948873627	2.521928094887362	2.9219280948873627	2.6464393446710153	2.1709505944546685	4.083896299181995	4.041364574004369	4.046087689146684	4.084853314985158	4.065186389615597	4.101758864472076	4.076402092690352	4.115285690591895	4.062042424639996	4.096197821465304	4.093940617289316	4.07071427123164	4.0838850102309445	4.06855190209048	4.102073667724815	4.087317510473902	4.077775254361365	4.104780866149723	4.058337252374934	4.086058772012637	4.086226734866515	4.110673766439671	4.099352723042988	4.0721116195580676	4.100075948733964	4.07595956879231	4.094529177244172	4.087030667081141	4.089186862930754	4.0808135297266	4.090600714764953	4.088640289568967	4.072805182227408	4.087722759340316	4.092242491646133	4.072415964549147	4.091718721562372	4.087340825139059	4.10151909008266
P4	3.121928094887363	2.321928094887362	2.1709505944546685	2.321928094887362	2.1709505944546685	2.4464393446710155	2.160964047443681	2.8464393446710154	2.321928094887362	2.160964047443681	3.8114597366482754	3.7657989925036155	3.8427626531301633	3.8016151846034307	3.7754790327244185	3.734763328094439	3.759012904760927	3.7664867625687326	3.8281383495805232	3.8216694401143383	3.790690396075975	3.803716437707809	3.795005738093943	3.788554341768536	3.7955142131287523	3.7996909901240783	3.800659859347006	3.750358723863172	3.790524934264676	3.794262814863514	3.78190565069408	3.8066238785026325	3.800959641730568	3.7977581230363175	3.7904844785007166	3.826543984122529	3.7912475995020567	3.789797090280952	3.7766880267262453	3.7954959741767165	3.7780754996520165	3.8095255205751823	3.8033885336909945	3.7871071477331095	3.7951515482899696	3.7942777463968587	3.7913695706042976	3.7934719575993463	3.777551867808859
P5	2.9219280948873627	2.321928094887362	2.4464393446710155	2.9219280948873627	3.121928094887363	2.4464393446710155	2.9219280948873627	3.121928094887363	2.160964047443681	2.6464393446710153	4.088837341810803	4.106511506743986	4.104862190597559	4.167366238288413	4.101736435127629	4.132707329753148	4.1445654826694005	4.104400356622397	4.086660376098084	4.089643587254231	4.110813881362372	4.096315721014075	4.133780153089433	4.1322806869399615	4.1118447356965	4.139701485917253	4.103226310636346	4.1374207105048635	4.111366381437957	4.126181701751164	4.146715526555329	4.115878312487691	4.128082120845122	4.100183128826021	4.135850734732303	4.125158674317818	4.1134102270744055	4.12514641372874	4.113965528753226	4.127188444055193	4.124738341380192	4.106145294502397	4.134112039264769	4.120923904563339	4.131343618622443	4.131534678817514	4.126272421128076	4.118490656996346	4.124810256284974
P6	1.6854752972273344	3.121928094887363	2.1219280948873624	2.8464393446710154	2.4464393446710155	2.1219280948873624	2.4464393446710155	2.4464393446710155	2.9219280948873627	2.9219280948873627	4.0793687687351445	4.075658605756257	4.0829692767285	4.076235699616051	4.078085003440909	4.067494051721019	4.061667300048145	4.107587195644554	4.058492258535669	4.106254227392546	4.0680789098531145	4.0798552344208225	4.061296849846488	4.075221485868727	4.106336703410255	4.091740696720099	4.1254575325172205	4.057030022698489	4.057774329861372	4.092456229280881	4.098693031987894	4.0631869806317145	4.065228249849303	4.099579835368043	4.104388674106248	4.083842759028621	4.086142882405165	4.07646751752995	4.09344399487284	4.105037779243695	4.088921694795335	4.074400105069137	4.0934763836671175	4.094649825709805	4.09434390963431	4.08148528199229	4.097660516248484	4.0969169999752175	4.0813060277875275
P7	2.9219280948873627	2.4464393446710155	2.4464393446710155	2.1709505944546685	1.5709505944546687	2.9219280948873627	2.6464393446710153	2.7219280948873625	2.321928094887362	2.521928094887362	3.9957815227538287	4.007075407752091	3.99695244986643	4.003044542692241	4.020426341980307	4.0241947918058365	4.008879261850693	3.9714137118433186	4.029741728183921	3.9988001274660157	4.013958261263549	4.013541328752082	4.01720739288886	4.009262757834765	4.014176270944618	4.0001691401483415	4.003927044337272	4.002102558371081	4.012776360596016	3.9879356770256496	4.007542439458546	3.999396616918507	4.004729389387782	4.0077666756853425	4.0162020457748335	4.014490201902945	4.01795225922508	4.0009359867551915	3.9994030463889687	3.9993145542052497	4.0032019686313625	4.015588116393798	3.997658179655872	4.00194798322174	4.0101338782843605	4.009205997226148	4.0116797493428455	4.002624266473783	4.004011253903186
P8	3.321928094887362	2.4464393446710155	2.6464393446710153	2.321928094887362	2.6464393446710153	1.6854752972273344	2.4464393446710155	0.46899559358928117	2.1709505944546685	1.9609640474436811	4.134443572061575	4.1832926935219374	4.148951242180798	4.186145028423215	4.150980367064279	4.144455777938018	4.212170259927157	4.184032200317261	4.17624156884631	4.149810969810141	4.176625587680836	4.173716253168616	4.179071606998141	4.166462796419285	4.189616238921137	4.176580519983987	4.1824483861140305	4.1882741780709845	4.16334056976046	4.184501712202271	4.190262669072129	4.176683938956516	4.181549487539326	4.170523665053031	4.200234662377675	4.166904827467597	4.202129019176448	4.191853881856126	4.1990183320051635	4.19885057710169	4.194055605780064	4.185719293463005	4.19187673005515	4.175885118658708	4.181523936923492	4.188511824821681	4.184803585109688	4.201539930101957	4.190486228703431
P10	2.160964047443681	3.121928094887363	2.160964047443681	2.6464393446710157	2.6464393446710157	1.1567796494470395	2.7219280948873625	2.6464393446710153	2.9219280948873627	1.9609640474436811	3.9833689138183557	3.9419126275707885	3.929863698165947	3.9391382703134616	3.981184751863229	3.945326628794788	4.011236841953115	3.9949771554641433	3.9805813075953576	3.962365515412619	3.972909721439117	3.9675434530224902	3.9560812806213046	3.981890358690953	3.9589824896194243	3.983573310214166	3.9736241026333565	3.99336087268534	3.9402166162866767	3.9609393801370167	3.973854853439494	3.9855545699084063	3.9962552585740707	3.986365201314685	3.985938549226393	3.9871918815448297	4.000108205766179	3.984593843518679	3.9919713413551694	3.973908351552524	3.985238212410135	3.9886146095272004	3.9783206505760806	3.981404044913444	3.9882590746329556	4.004934759992085	3.9803572711612722	3.9727081737452665	3.983545438703454
P11	2.246439344671016	2.6464393446710153	2.6464393446710153	3.121928094887363	2.160964047443681	1.9609640474436811	2.8464393446710154	2.6464393446710153	2.9219280948873627	2.6464393446710153	3.9325797603523323	3.8829957576859986	3.9030546727394806	3.930839180961106	3.8866323229309687	3.922730530188464	3.9534497183490553	3.9402560395206483	3.925483269392875	3.9254126338794406	3.9076205757258813	3.90711567406763	3.9238848113736684	3.9315374643851646	3.910606946607363	3.9252153876720786	3.9395684938453965	3.9350131408994766	3.9262554056338455	3.929358366244238	3.949363581492686	3.918616292417408	3.9205872466320377	3.931184792781176	3.919535974316295	3.923806168412432	3.923217621519325	3.9238331294552693	3.9323272867794272	3.8909218532253873	3.927230371272168	3.9233171345178186	3.936451242316977	3.9214886496990284	3.936843213522329	3.9373960430227046	3.932651189830313	3.9186654833357455	3.9094782446950123
P12	1.8464393446710154	2.4464393446710155	2.7219280948873625	2.1709505944546685	2.8464393446710154	1.9609640474436811	1.8464393446710157	2.6464393446710153	2.3709505944546683	3.121928094887363	4.110445390412338	4.141499793575297	4.077564545911029	4.083540029952751	4.0908964737257865	4.072040912361524	4.068858085408967	4.091176187506063	4.10094124237526	4.084806540429939	4.084682868338358	4.094028811462802	4.111758773551135	4.1114183680211065	4.099183824049104	4.099141476046326	4.112451144081044	4.101531195134653	4.099709619798909	4.0880988258009845	4.084472126269717	4.09587292816651	4.100039575623187	4.132771957678008	4.101519145893027	4.125338121727398	4.105739377107586	4.096779002647854	4.100031372543969	4.126243101518332	4.100683557451241	4.111576930210831	4.11535045561242	4.104809854233256	4.10798358645022	4.107370347708396	4.123468254647459	4.117272240484401	4.109769433620074
PA4	2.9219280948873627	2.1709505944546685	2.7219280948873625	2.7219280948873625	2.8464393446710154	3.121928094887363	2.4464393446710155	2.8464393446710154	2.1219280948873624	3.121928094887363	4.20651269402839	4.193213449497593	4.193749878602028	4.197699776930181	4.2077114044435495	4.207127427934417	4.217950643635714	4.178512553092967	4.2328424371837325	4.229711272819152	4.17931186039873	4.218790485373267	4.216805066647929	4.208060253897593	4.209800401920544	4.224449472474433	4.1905117673104435	4.1813004636729145	4.197701739704938	4.199580450922508	4.196873529979563	4.206710360054553	4.224662733754073	4.20289130294169	4.204504410135471	4.2267030514479265	4.220781792599298	4.181611727754958	4.213023211501324	4.214824343788221	4.2149664627462915	4.21602481754095	4.213661415190549	4.20380392227277	4.214067772135008	4.217160787104855	4.210093079564728	4.227070500636965	4.209644825786802
PA6	2.321928094887362	2.321928094887362	2.6464393446710157	2.521928094887362	2.3709505944546683	2.321928094887362	2.1219280948873624	2.6464393446710153	2.6464393446710153	2.3709505944546683	3.429347841998657	3.441821125511892	3.3889860264582836	3.4446112006514586	3.380063230965393	3.4223979778341675	3.406984890944363	3.4272214770157965	3.4061665121610822	3.4093181695868258	3.368175178760337	3.433085612169665	3.386205261237523	3.4140126627559866	3.3999820126881457	3.3962336869033156	3.425361987888372	3.4157970541001212	3.4043109650659686	3.415625705464443	3.3793766630886943	3.413071142361328	3.4139580321807466	3.410870604605234	3.411432128095062	3.425274389793232	3.4074931811322746	3.4280973775853054	3.3939496132923157	3.4065896055236817	3.4171693696276555	3.420692619764773	3.409797664898671	3.412933598869389	3.39933936634591	3.4243128510031333	3.4065297351574357	3.3910980092225693	3.4127847698891207
P2	2.4464393446710155	2.1709505944546685	2.321928094887362	2.9219280948873627	2.6464393446710153	2.9219280948873627	2.4464393446710155	2.4464393446710155	2.321928094887362	2.321928094887362	4.022715081126991	4.027944036175958	4.03299890394386	4.046844394068072	4.0394670536944615	4.043209045354041	4.014018394189906	3.997423186780546	3.9706682084827376	3.984191577415056	4.041287463957841	4.015155091982078	4.00884146495922	4.038678614328541	4.041098979677153	4.023233373137181	4.059023244406251	4.0175434798054255	4.026987744040173	4.0298470075100425	4.059789529247899	4.05676977856185	4.039158226660203	4.0537474452103455	4.042876501993853	4.045125609947266	4.039404543726029	4.019708728327195	4.024463504612849	4.058746875798463	4.018102171906112	4.03307386634351	4.060359152560733	4.033882452891252	4.04135964445845	4.033006854003618	4.060979476179812	4.02744911548138	4.036966439366497
P9	2.6464393446710153	2.1709505944546685	2.8464393446710154	2.321928094887362	2.521928094887362	0.46899559358928117	2.1709505944546685	1.3567796494470394	2.321928094887362	1.9609640474436811	3.0491013844243957	3.0865650140829652	3.0885919217220423	3.0634476713316325	3.051235107175672	3.0798698923056955	3.0886977564007165	3.057967804631097	3.042499681827768	3.0367735207740516	3.0968956465451747	3.080247005280864	3.0688922756439094	3.086831663413585	3.0609615610090453	3.0638708386966567	3.059506806211077	3.093592089543313	3.10380731878954	3.0760488805705815	3.0666388418158057	3.082309238028419	3.0736469852585215	3.0790199475204902	3.0541430356133525	3.060162121220269	3.075176910268877	3.07288688341038	3.0780336152630854	3.0626582731458485	3.0735063451713938	3.0591664746391034	3.085622320015816	3.069442398309455	3.06212872722781	3.0625252069245534	3.091339572489784	3.074895645180445	3.0673479278334588
PA1	3.121928094887363	2.521928094887362	2.6464393446710153	2.0464393446710156	2.9219280948873627	2.8464393446710154	2.6464393446710153	2.0464393446710156	2.9219280948873627	1.9609640474436811	4.291745497758042	4.2919221512317645	4.330379714659262	4.310328964652866	4.251363497806893	4.29420248795386	4.306830787085429	4.2203010741744755	4.307429117984752	4.228725247481339	4.294407319707501	4.344579240190932	4.332439733308368	4.307868913104405	4.3241507089172915	4.344312969023347	4.3028402097605944	4.322368089306648	4.300295701269805	4.304240019283526	4.271982085798707	4.3106379549064755	4.290252205848033	4.305643639676358	4.32361909577425	4.296435477876978	4.309483124080981	4.321416145811046	4.297323370595443	4.302430948160566	4.32000546458177	4.293106090016552	4.282176802794328	4.314754042535935	4.30408834144816	4.2996231809850425	4.307060271397451	4.300220928426594	4.306246259653756
PA2	2.160964047443681	2.1709505944546685	1.8464393446710154	2.6464393446710153	2.9219280948873627	1.9609640474436811	1.7709505944546686	1.9609640474436811	2.321928094887362	1.5709505944546687	3.3344441594745544	3.3532676353515622	3.329728252253695	3.3595162382591757	3.371674024754655	3.3819295667911855	3.374895271744519	3.384177614612549	3.3272722393647807	3.3092256033041347	3.350646228057038	3.351346171523719	3.348128230047712	3.394078833749465	3.369037174125797	3.3545586021425953	3.3286933454029124	3.347839993308619	3.35606497610608	3.32835979327683	3.347825704534355	3.361798264223198	3.3480545609259496	3.327744514432022	3.345760971727925	3.335010128208612	3.360807583773649	3.3738256970924745	3.347971676818791	3.332499897108522	3.3449716599419372	3.3491013950405346	3.347136490829541	3.358966798349913	3.356854271022641	3.352970200010178	3.354219028559347	3.343754838764154	3.358244367154591
PA3	2.8464393446710154	2.521928094887362	1.9609640474436811	2.4464393446710155	2.1219280948873624	2.7219280948873625	2.6464393446710153	2.4464393446710155	2.5219280948873624	3.121928094887363	4.057300263111853	4.013235128733288	4.0409662832091495	3.995241553350291	4.041801928793685	4.036263252314552	4.008364683271719	4.0452377695172235	4.007989012611692	4.071906225679237	4.029610436352833	4.0302016670948575	4.0337864418691565	4.022886598753652	4.066049765604723	4.067362850050437	4.044127961751987	4.061036510251756	4.038058325573276	4.037646345104285	4.0643244346548935	4.047505183770997	4.035243702533218	4.041301394731166	4.061001708246074	4.0568391171115925	4.052738154699173	4.0460454543925355	4.054764895241318	4.042259397232795	4.041889013829999	4.0386261149235265	4.0338122772670735	4.054823370410549	4.035228045422915	4.048021148641564	4.047746088686449	4.0361427104805445	4.050390932371839
PA5	2.160964047443681	2.7219280948873625	2.9219280948873627	2.6464393446710153	3.121928094887363	2.1219280948873624	1.9609640474436811	2.521928094887362	3.121928094887363	2.8464393446710154	4.3168337258356	4.342571020744156	4.275979782504612	4.296486322874575	4.304524477853667	4.325220513448746	4.322524759276777	4.309789540507156	4.304870055423233	4.293669418002728	4.294073356054264	4.332294467968487	4.3089742413142424	4.297680274540076	4.308538802645335	4.307949707511131	4.319094173538664	4.288338077962272	4.329336709191208	4.29753210798369	4.320395415940591	4.308585452677994	4.295963993977074	4.306378217586548	4.314865077142153	4.3101332441761855	4.3167857820484725	4.294925286022896	4.2959882944464685	4.308014162713793	4.315394427229171	4.319504942351969	4.303829298794364	4.311917196994686	4.300705906302965	4.295499738504576	4.307316990252077	4.300848797740398	4.315311776844492
PA7	3.121928094887363	2.8464393446710154	2.9219280948873627	2.6464393446710153	2.4464393446710155	2.6464393446710153	2.6464393446710153	2.9219280948873627	2.8464393446710154	1.7709505944546686	4.702958348097301	4.690237485926694	4.672265713533162	4.679844888033211	4.695571992661492	4.74260269528813	4.684706897038483	4.690188811865439	4.6529340994205315	4.63375808580449	4.679416118466314	4.725317373067804	4.714108333672394	4.711185017235206	4.6979529759931165	4.676591378658088	4.7272227245979455	4.708970172883982	4.691932980069493	4.733785861145963	4.703188214099206	4.691556857753442	4.698083248735589	4.6895130424616	4.713502136028006	4.685387968721721	4.692475342458416	4.695803526587649	4.705334560281912	4.670994010217176	4.697088455725215	4.700462151216063	4.7037409274596715	4.70440693332064	4.679440464544109	4.677658554677113	4.68406439004666	4.703352832202417	4.704795499169825
PA8	2.7219280948873625	2.160964047443681	1.7709505944546686	2.321928094887362	2.0464393446710156	2.321928094887362	2.4464393446710155	2.6464393446710153	2.0464393446710156	2.321928094887362	3.625235909539629	3.6424266605812172	3.6614623633326278	3.641756150980895	3.6807508282573767	3.662666043714793	3.6416845552852193	3.682289312934017	3.623575516287777	3.61404443056277	3.660102490768649	3.681683113411931	3.674262279113444	3.645597739300561	3.6542442597523794	3.651755185019519	3.6697231426632007	3.6764439871175023	3.6942488614203572	3.6657482962062247	3.685435485892191	3.6549457048157334	3.681804161146511	3.64542108978075	3.663510527160442	3.666988896463787	3.680859564216026	3.687694650798436	3.6761405535451264	3.6973225153626883	3.655260011695043	3.6612721317044836	3.671624822699012	3.6836160013359955	3.655020283350555	3.6752262495331287	3.6763765483771738	3.670059431470159	3.673572087701556
PA9	2.160964047443681	2.4464393446710155	1.3567796494470394	1.7709505944546686	2.9219280948873627	2.6464393446710153	2.160964047443681	1.3567796494470394	2.321928094887362	1.9609640474436811	3.882003007517058	3.8106299469770804	3.8012803512500706	3.8429582121689863	3.8318082031148695	3.8021631258689474	3.8089759639807093	3.834112333102378	3.8446343934245784	3.8723111217210913	3.8512353135136927	3.8447363666726524	3.8409167635000245	3.8224276261630536	3.8751865777391474	3.865702803992337	3.865720175619143	3.834592785126402	3.8221228762614845	3.8610136869490024	3.8417025004583647	3.8389879585162254	3.8350877036853506	3.8428568617204655	3.849464054955972	3.8408040853908116	3.856048082744278	3.8681354030648896	3.837869090500288	3.84313682875885	3.869424693678325	3.8579668676092735	3.850479145529633	3.841061758399988	3.868848531167417	3.831770320890917	3.8397218819201977	3.841730273575191	3.8600294071408197
PA10	2.8464393446710154	2.8464393446710154	2.6464393446710153	3.321928094887362	2.8464393446710154	3.321928094887362	3.321928094887362	2.8464393446710154	2.521928094887362	3.121928094887363	6.78048114427995	6.794752348795986	6.756676141917043	6.80136061142269	6.756516821761243	6.805096014357331	6.79584265396287	6.776543238179391	6.79621430663436	6.829417039310826	6.817516366128628	6.824472604327263	6.826571677687198	6.819383021893804	6.820055490576224	6.82621773373198	6.825938203874149	6.814781960243716	6.852805491717667	6.831256165410742	6.829164445082613	6.869003751840395	6.867288504333109	6.83264060026503	6.85337760080413	6.833928228829346	6.816958946693117	6.847550117094949	6.860159232255361	6.845089569924755	6.833800454497523	6.836361467664042	6.845039635346505	6.861650794954115	6.862573200593286	6.839617602722093	6.850787107031408	6.858411193939995	6.842225558028169
PA11	2.6464393446710157	2.9219280948873627	2.9219280948873627	3.121928094887363	2.6464393446710153	2.521928094887362	2.6464393446710153	3.321928094887362	3.121928094887363	2.6464393446710153	4.602782331620521	4.597796705358352	4.569402508815473	4.557861644911395	4.582645423360314	4.5953218751033855	4.578183680210709	4.562809900514615	4.585218752505668	4.589623086279541	4.606179132407111	4.584423907983563	4.603087586696607	4.576910187500277	4.5900662145232385	4.589834407997011	4.588998412426744	4.5915148402860995	4.586420333445246	4.581337189971829	4.582467977840561	4.579728874395322	4.57164730071747	4.584222581776209	4.582582012924532	4.592228573700157	4.600480977531038	4.579008568643234	4.593929321111076	4.5846614172188005	4.596621537811344	4.598314980321723	4.589848625757549	4.585535111476998	4.585873328575199	4.601373465001217	4.582752798926705	4.590205164310991	4.594618146292261
PA12	2.321928094887362	2.6464393446710153	1.9609640474436811	2.3709505944546683	2.6464393446710153	2.160964047443681	2.521928094887362	0.46899559358928117	1.9609640474436811	2.521928094887362	3.8528989520043453	3.838074498184676	3.8146981989057784	3.8473518153289037	3.8485470324840043	3.8371114678262717	3.807103106735754	3.8338366393659857	3.854343409076585	3.842902625885637	3.7978826977869957	3.8138729647928282	3.846459492390758	3.8646689537551464	3.844825404341349	3.8379192581269113	3.8570492621191472	3.8365395549400905	3.8422920553234317	3.810059822257754	3.831494488569137	3.837575774091669	3.827008652164267	3.8612968880447625	3.838951316066207	3.838468363493891	3.855454990514652	3.832996575503626	3.8265328446839866	3.8480485806616986	3.818712912507601	3.8205546056562647	3.842911844452126	3.851005235516287	3.843212466339601	3.845248055322878	3.8415664267004805	3.832149695161596	3.8282226803501525
[truncated: 52 more columns]
