# Supplementary material for: Effect of chronic alcohol consumption on oral microbiota in rats with periodontitis
Source: PeerJ. 2024 Aug 12;12:e17795. doi: 10.7717/peerj.17795 (PMC11326440; doi:10.7717/peerj.17795)
Supplement: Supplemental Information 2 [file peerj-12-17795-s002.zip › raw data/simpson.csv]

sample-id	depth-10_iter-1	depth-10_iter-2	depth-10_iter-3	depth-10_iter-4	depth-10_iter-5	depth-10_iter-6	depth-10_iter-7	depth-10_iter-8	depth-10_iter-9	depth-10_iter-10	depth-7710_iter-1	depth-7710_iter-2	depth-7710_iter-3	depth-7710_iter-4	depth-7710_iter-5	depth-7710_iter-6	depth-7710_iter-7	depth-7710_iter-8	depth-7710_iter-9	depth-7710_iter-10	depth-15411_iter-1	depth-15411_iter-2	depth-15411_iter-3	depth-15411_iter-4	depth-15411_iter-5	depth-15411_iter-6	depth-15411_iter-7	depth-15411_iter-8	depth-15411_iter-9	depth-15411_iter-10	depth-23112_iter-1	depth-23112_iter-2	depth-23112_iter-3	depth-23112_iter-4	depth-23112_iter-5	depth-23112_iter-6	depth-23112_iter-7	depth-23112_iter-8	depth-23112_iter-9	depth-23112_iter-10	depth-30813_iter-1	depth-30813_iter-2	depth-30813_iter-3	depth-30813_iter-4	depth-30813_iter-5	depth-30813_iter-6	depth-30813_iter-7	depth-30813_iter-8	depth-30813_iter-9
P1	0.82	0.78	0.76	0.86	0.7	0.76	0.86	0.7999999999999999	0.64	0.84	0.8831616930864459	0.8854698111334851	0.8819288709897197	0.8834125169697244	0.8841727269821563	0.8839228451604112	0.8819142017458419	0.8829330076492032	0.8807335294840026	0.8816814789020273	0.88374781290059	0.885108955926583	0.8845536018245742	0.8859681345668092	0.88490491289432	0.8821858100146905	0.8828550256866219	0.8848798854121952	0.8826852228099176	0.8838164784757064	0.8838775454179153	0.8834808624063225	0.8848264627612573	0.8830815846886311	0.8839044434967215	0.8833859066467729	0.8827099389060162	0.8832919168817015	0.8849896259681361	0.8838094165980436	0.883531567932582	0.8834839483317051	0.8840998033654476	0.8836737084177795	0.883820609599163	0.882328529473853	0.8831710315631008	0.8838320120984794	0.8856421214745369
P3	0.78	0.7999999999999999	0.82	0.76	0.76	0.86	0.7799999999999999	0.86	0.82	0.76	0.8731460313134525	0.8715766913789594	0.8717851897833426	0.8748204111089242	0.8732784918940653	0.8737838742617013	0.876694407014321	0.8778134751808843	0.8734981268115759	0.8724373991699765	0.8752580143300945	0.8731704932672094	0.8738736796197908	0.8734260060069915	0.8757266901435733	0.8750737355981504	0.8733895763678017	0.875773081933286	0.8726392908538729	0.8741950621325139	0.8733785258498924	0.8754020296787052	0.8751690265687121	0.8737957980228654	0.8760162449119798	0.8724837678481333	0.8749790326779907	0.8742011038456344	0.8747596920247855	0.8736907667162574	0.8738784622638293	0.8737777566874724	0.8726876036039266	0.8742844801339092	0.874548026797862	0.8725798728409412	0.8741329551790176	0.8741626042050434	0.8742188583606402
P4	0.88	0.7599999999999999	0.76	0.7599999999999999	0.76	0.8	0.7	0.84	0.7599999999999999	0.7	0.8479256646160006	0.8419822320465782	0.849823413930062	0.8471653873134593	0.8443357709175511	0.8420435669814161	0.8419351962600157	0.8436968176824949	0.8481145479534553	0.8472605355283367	0.8424338062571661	0.8449978515902394	0.8430755018040692	0.8428049574170486	0.8459702770607535	0.8458707229242528	0.8444550617558384	0.8397780299810289	0.8443060000259959	0.8423698059664027	0.8421711044902299	0.8458738961154262	0.8443319405340388	0.8439353773357148	0.8432968325205801	0.8457834108884621	0.8451727675882583	0.8436443920920367	0.8412925774422048	0.8434214795057606	0.8422177829994189	0.845266642375109	0.8450534685111107	0.8433800437781614	0.8435163260792466	0.843526399375336	0.8430805833490423	0.844014926851129	0.8408961189455477
P5	0.86	0.76	0.8	0.86	0.88	0.8	0.86	0.88	0.7	0.82	0.8942391254977365	0.8955720416323908	0.8942487479833996	0.8996769401841394	0.8945978490716489	0.8962271444937344	0.8971416843723767	0.8953380739215498	0.8951774860751529	0.8933758270375025	0.8948595939094813	0.8940579481622151	0.8962267580154606	0.8970532965073976	0.8948591560127551	0.8968431060787851	0.8940703524290958	0.8979159109527071	0.894988074493189	0.895019822005844	0.8969722146140797	0.8947551936356151	0.8956194067422041	0.8936392902932921	0.8961801702810137	0.8960183624617362	0.8954245716465974	0.8962064056426777	0.8948801139448147	0.8948145161802428	0.8958218254430519	0.8944886367127054	0.8963797727165489	0.8957294784695561	0.8958450580617403	0.895852595128534	0.8958581162722081	0.8951574955683211	0.8949385793778613
P6	0.64	0.88	0.74	0.84	0.8	0.74	0.7999999999999999	0.7999999999999999	0.86	0.86	0.8851312745924322	0.8837393113866641	0.8831618613117197	0.8845340075802308	0.8858728788895787	0.8833896719775386	0.8824838798131354	0.8857587548638133	0.8838313642565032	0.8856190269513711	0.8835114834058551	0.8828400782502923	0.8841307283244457	0.8840690354125862	0.8854524690661647	0.8848825885823708	0.885581505441871	0.8826322373060381	0.8830469591901852	0.8835557446595725	0.8842136965197	0.8817714153637273	0.8830722055561966	0.8850805193090464	0.8849567147609109	0.8850801636134052	0.8840379491754511	0.883444330591886	0.8847779271549704	0.8846741389110244	0.8842874443097684	0.8831715708278015	0.8843490321302956	0.8843070221462078	0.8842279103294098	0.8832401248528806	0.8845370733101365	0.8843974564152182	0.8829770310870164
P7	0.86	0.8	0.7999999999999999	0.76	0.5800000000000001	0.86	0.82	0.84	0.76	0.7799999999999999	0.9017602756202886	0.9026346769485954	0.9014890964788768	0.9034270179883286	0.9036175835785216	0.9032134728257304	0.9031488070304706	0.8999383286146144	0.9036778418716072	0.9015278555819669	0.9032132908090138	0.9032466720133014	0.9028435291291281	0.9021309953656589	0.9018333687503364	0.9019834410110857	0.901941108187182	0.9022545496111959	0.9024951064935575	0.9011757404994695	0.9022750937209341	0.9012348599460769	0.9016903151100946	0.902414503947308	0.9030873228455987	0.9028064393581315	0.9030442237663756	0.9016819993204191	0.9014097798299394	0.9021184603371952	0.9021099762548798	0.9025831726037514	0.901663294455961	0.9017841002814362	0.9022882474750255	0.9018124959383336	0.9024629481730317	0.9012661091518581	0.9018341402539582
P8	0.9	0.7999999999999999	0.8200000000000001	0.76	0.8200000000000001	0.64	0.7999999999999999	0.17999999999999994	0.76	0.6799999999999999	0.8835323942998549	0.8859613990286673	0.8886724502515809	0.8884100861145177	0.8852369200643966	0.8851661308691695	0.8887738900916996	0.8864299737063897	0.8858994248377887	0.8862367165118153	0.8878148797989698	0.8866390681412822	0.8879065770576701	0.8875695228948008	0.8880723546529291	0.8862112598818923	0.8893143981904659	0.8892305241252022	0.8869541685202014	0.8891830965413101	0.8877072118062557	0.8873836261210178	0.886851104816122	0.8872289022612478	0.888825870853757	0.8868184557004217	0.8901594823935001	0.8876088376243856	0.8898237805914726	0.888599618472618	0.8880403874798455	0.8870923980530274	0.8900668283675043	0.8870473125749432	0.8869611292284565	0.8878414367223287	0.8879469324859101	0.8894187817589321	0.8879924792880936
P10	0.7	0.88	0.7	0.82	0.82	0.4600000000000001	0.84	0.82	0.86	0.6799999999999999	0.8699758596732057	0.8641460800987819	0.8647492686406221	0.8653958256580552	0.8683216332655386	0.8682332813517237	0.8700751462298193	0.8689570874148991	0.8678613016262336	0.866568389461696	0.8673328077983142	0.8666301603955497	0.8656967582602196	0.8676028469198813	0.8641846166534795	0.8679603138070677	0.8676805567466136	0.8712624256511885	0.862887389707341	0.8678813913432475	0.8668069814832188	0.8684179981814741	0.868056499085046	0.8695687859057901	0.8690418958245196	0.8678048088493122	0.8697838956529469	0.8671946822438293	0.8695540788270665	0.8674122219538405	0.8679468623183039	0.8689613687820543	0.8678789297115321	0.8678521244642015	0.8676899258599404	0.8696200953595041	0.8678499947899341	0.8672904887044115	0.8680507213292583
P11	0.78	0.82	0.82	0.88	0.7	0.6799999999999999	0.84	0.82	0.86	0.82	0.8774121569676385	0.8717272193539812	0.8736287032691217	0.8750446217538831	0.8728434613359441	0.8736530959338269	0.8764259867674	0.8773532781217985	0.8731721735210054	0.8758821144571118	0.8742909025679321	0.8738367278729657	0.8759886365967953	0.875411143446837	0.8741328976395645	0.876349219287611	0.8760422368403097	0.8769077481408852	0.8749498529300687	0.8762949537779163	0.8769057348740841	0.8741872466922851	0.8738896567421741	0.8751494408434567	0.8747981258748615	0.8749638238812047	0.8746867107675346	0.8749891419225309	0.8761991548431938	0.8722679317330354	0.8747341784447474	0.8741228481788845	0.875875679639015	0.8741861401601262	0.8754878219290324	0.8749947949633928	0.875015449222731	0.8739729515506087	0.8739786664925346
P12	0.7	0.8	0.84	0.76	0.84	0.6799999999999999	0.7	0.82	0.78	0.88	0.893282260140199	0.8944506856021035	0.890980871104113	0.8904349128004293	0.8903341458614059	0.8893359307315613	0.8887023270602129	0.8906373550949548	0.8934040215933962	0.8890550618143769	0.8890909108593382	0.8916379540099048	0.8913339189444149	0.891774569367412	0.8922495188936037	0.8917651966932515	0.8917395207871281	0.8923232202810724	0.8918894498893324	0.8912438216929837	0.8909885789798883	0.8905112466618526	0.8911977242727664	0.8928492453441462	0.8912491241650063	0.8931977596775873	0.8911018624253728	0.890740453188896	0.890178641283986	0.8928196926526071	0.8908916063427215	0.8916300345577356	0.8908626651016152	0.8920688906989857	0.8923434670112703	0.8919627819431079	0.8921473389674214	0.8920029234592677	0.8913295314097616
PA4	0.86	0.76	0.84	0.84	0.84	0.88	0.8	0.84	0.74	0.88	0.9185096922991516	0.9177983349062396	0.9176566555806212	0.917740835507645	0.9181068600584414	0.9181731071712752	0.9177458486208051	0.9167036594043816	0.9193672374550208	0.9194022283119772	0.9175321853356968	0.9187478624376572	0.9184951286578688	0.9182357169530047	0.9184604674477658	0.918592493310738	0.9174579197351385	0.9169208225581791	0.9181370722943201	0.9177385862734088	0.9172631570245141	0.9185103420117678	0.9185146215919565	0.917879128271007	0.9178790384110556	0.9189622626843612	0.9187201837192698	0.916851942909936	0.9180580768760271	0.9185149061484694	0.9184300640812141	0.9184994965179346	0.9179838457128976	0.9180790617431214	0.918104569384766	0.9183239637513473	0.9181548452855945	0.9184450729132166	0.9184126685816103
PA6	0.76	0.7599999999999999	0.82	0.7799999999999999	0.78	0.76	0.74	0.82	0.82	0.78	0.8409360054235828	0.8445882097634584	0.8387239103628451	0.8427020007031816	0.838944823792437	0.8421336684380788	0.8414348606505944	0.8429772845412749	0.8426888118417135	0.8404988888720664	0.8366897296346032	0.8435897609825351	0.8378449011985196	0.8407019583891078	0.8394167567607602	0.8394181799251206	0.8420304781089932	0.8402431268308793	0.8403488367848205	0.841652876393489	0.83784423924625	0.8401213241139419	0.8414379146812111	0.840685831817396	0.84041883918076	0.8417132830141567	0.8396134656215595	0.8420672188980031	0.839075683765338	0.8408241599801877	0.8409145297794707	0.8408988047365376	0.8407582272763711	0.840210707191423	0.8387684606013668	0.8421261775148867	0.8400830004629809	0.8389299219296698	0.839880211657477
P2	0.7999999999999999	0.76	0.76	0.86	0.82	0.86	0.8	0.8	0.76	0.7599999999999999	0.8615794334509228	0.862076909230689	0.8592578237369226	0.8605368068487874	0.8629745592918389	0.8627340644403734	0.8582660011674834	0.8583580203922677	0.859841599082163	0.8600717985468701	0.8609074901860291	0.8576607638566914	0.858497272920242	0.8592332931062031	0.8602620809380435	0.8584527253494344	0.8616757547290078	0.8582020463158231	0.8579340956247965	0.8588031943100912	0.8613687208711479	0.8615221941799267	0.8590666324719598	0.8601234379195336	0.8590357543461364	0.8601610068675767	0.859347830469257	0.8571174690321639	0.8578550769554634	0.8603125556757283	0.8572612880369606	0.8586592917500278	0.8609602289028672	0.8590285911708957	0.8582698562694949	0.8582111501447122	0.8605874853500239	0.8584292237340772	0.8584399732175451
P9	0.82	0.76	0.84	0.76	0.7799999999999999	0.17999999999999994	0.76	0.4800000000000001	0.76	0.6799999999999999	0.787166699470595	0.7900995052494696	0.7877784338563456	0.7874623049217668	0.7872732197139833	0.7895559357446744	0.7908169860423491	0.7847992651920039	0.7859121763135449	0.7820235145287757	0.7922627993749917	0.7889276094858553	0.7865876662235447	0.790078006291237	0.7890105235467575	0.7876293299033557	0.787632445706985	0.7887264969932222	0.7947427853788018	0.7870992980216529	0.7880672252181531	0.7895009407438319	0.7881564598941257	0.7896905414972657	0.7866488158375409	0.7857611567719478	0.7892005202052497	0.7896043845246307	0.7891863148445883	0.7867766603393279	0.7871623833413912	0.7858588204655407	0.7884814458643821	0.7878326577668464	0.7856159091024015	0.7875424469912462	0.7888859386264803	0.7884229272183428	0.7878064591923039
PA1	0.88	0.7799999999999999	0.82	0.72	0.86	0.84	0.82	0.72	0.86	0.6799999999999999	0.841284399965682	0.8447584873856279	0.8479654330707337	0.8450799322388598	0.8426868267834823	0.8423864773795886	0.8446283146687392	0.8406481046899524	0.8458831406312821	0.8364464766057522	0.8423866565692735	0.8478483150666609	0.8457811898859111	0.8424649390301862	0.8463751041631048	0.845449104166667	0.8448254550175409	0.8466697244489797	0.8445779170508316	0.8452466021940369	0.8414380869127847	0.8453504132239822	0.8421697790559457	0.8441551934978297	0.8473282419882964	0.8439765219609934	0.8451965280570924	0.8462721329553464	0.8426764094623248	0.8441689046287579	0.8451793194106415	0.8435023494335855	0.8425066751043055	0.8451552146998198	0.8436578662111641	0.8440856547870329	0.8449028619914125	0.8429687786097632	0.8438689757024799
PA2	0.7	0.76	0.7	0.82	0.86	0.6799999999999999	0.6	0.6799999999999999	0.76	0.5800000000000001	0.8273789661211122	0.8306581813838547	0.8271665648903761	0.830585911806218	0.8322489532182337	0.831469330009202	0.8316718059487822	0.8357249584063011	0.8272544794184788	0.8257446239408116	0.8294269008489517	0.8308805411372795	0.828701929134238	0.836249862373059	0.8314129982931586	0.8312278858732163	0.8292897044361729	0.8293879196192222	0.8300004445072826	0.8276372758762975	0.8292759019213376	0.8315897469975094	0.8290372638435546	0.8276486318043603	0.8278948368388899	0.827590357625833	0.8311626688573324	0.8325819805816239	0.8286230955830719	0.8281590587936889	0.8295113416366594	0.8287547090249905	0.8290890447134265	0.8303803098262974	0.8293471018312462	0.8299214692935797	0.8299669592201893	0.8298465220326932	0.830238032418422
PA3	0.84	0.7799999999999999	0.6799999999999999	0.7999999999999999	0.74	0.84	0.82	0.8	0.82	0.88	0.9013945875200398	0.8990375159183165	0.9002410668173966	0.8985108362310137	0.9027104119668731	0.9004630232436861	0.8998500103458543	0.9023579463731473	0.8995524871265609	0.902864539962755	0.9000785818306939	0.9009535668585206	0.8993169531073364	0.8997550856241574	0.9031740653676485	0.9025951153689662	0.9013878593578958	0.9020374202036902	0.9008943076419282	0.8997661172532232	0.9020091494503986	0.9009985245295502	0.9006660239882938	0.9001200686206533	0.9016831787322822	0.9017279439647721	0.9015535557522889	0.901046419883683	0.9016344746385863	0.9008075009935516	0.9011782911592474	0.9002265774355899	0.9005211528848615	0.9010189468661953	0.9002001639977683	0.9009445009529603	0.9008846657427103	0.9005305057570145	0.9016070676849
PA5	0.7	0.84	0.86	0.82	0.88	0.74	0.6799999999999999	0.78	0.88	0.84	0.9043647729547591	0.9077175363072197	0.9017522680972544	0.9039226432900827	0.9033857018610763	0.9061070821158029	0.9048396392577228	0.9048814600607966	0.9036167088070978	0.9031961792675808	0.9036865055904822	0.906159931564489	0.9046408762421283	0.9031490042011602	0.9037010235511764	0.9039171592699573	0.9050705792469684	0.9032333666896954	0.9058252942547053	0.90364872857675	0.9050516763613573	0.9053437511569469	0.9036428819955523	0.9044332938728333	0.9051666147276147	0.9043199804740316	0.9034922355310802	0.9040382096195437	0.9038130205811639	0.904249092204817	0.9047961316697721	0.9047673420968629	0.904251505919585	0.9043882221602342	0.9036777577690562	0.9027011199050122	0.9038159253900913	0.9029802989257777	0.9046538121318419
PA7	0.88	0.84	0.86	0.82	0.7999999999999999	0.82	0.82	0.86	0.84	0.6	0.9120224547095507	0.9090791180285344	0.9077663552816848	0.9069936293088802	0.9099397248843872	0.9131292087860696	0.9087983500465142	0.9081292844874428	0.905519370299155	0.9046377016390188	0.9070211312665291	0.9105425030541507	0.9114149870179832	0.908819177330073	0.9079261459044692	0.9070096785829187	0.9104541152841701	0.9090666900335097	0.9094497991424559	0.9110036251491012	0.9094569855988045	0.9085569782782138	0.9085634294738963	0.9084887932958725	0.9096697477547293	0.9082761546973811	0.9071692935126746	0.9089584463322223	0.9091139939082141	0.9067487339631437	0.9094364854609512	0.9086237229773471	0.9085849633269828	0.9085576988620553	0.9073350151587992	0.9068320602457592	0.9075183630505416	0.9088815799774067	0.9091644727624978
PA8	0.84	0.7	0.6	0.76	0.72	0.76	0.8	0.82	0.72	0.76	0.8391235463233525	0.8425269118381807	0.8425057490987331	0.8423982867938113	0.8456746085818442	0.8417074528843065	0.8412350426703407	0.8418960670613231	0.8416309776748239	0.8365966344851719	0.8417704432434032	0.8434247918120016	0.8412442513791463	0.8399790161572986	0.8411481751531831	0.8389598031058002	0.8422122052503977	0.8434158907189309	0.8426534619919388	0.8432822732697804	0.8436182952644644	0.8403507215933823	0.8428351433224291	0.8396826577841902	0.8395640389040872	0.8403798399618227	0.8432469527591857	0.8425556638967037	0.8421346962332266	0.8432885991025267	0.8400249705255767	0.840308895497009	0.8417748318168478	0.8432129138509926	0.8401195883090231	0.8424087817091028	0.8429592677499047	0.8414445637851973	0.84190271549152
PA9	0.7	0.7999999999999999	0.4800000000000001	0.6	0.86	0.82	0.7	0.4800000000000001	0.76	0.6799999999999999	0.8394592230347503	0.8356150400123814	0.8307315948933536	0.8382780797421443	0.8389837511208009	0.8283980411849116	0.8335901796814149	0.8322918843081147	0.8362864270802317	0.8391732400692415	0.8375759062922227	0.8378412885505278	0.8359882275002	0.8344490205073395	0.8394487905905055	0.83859122879973	0.8369387328711275	0.8366462262790659	0.8351989775987235	0.836862185154938	0.8352046331251817	0.8355961229804126	0.8331237986473321	0.8349588025071166	0.8357951066104454	0.8335615925867217	0.8367851348815843	0.8381692177607356	0.8338521098098193	0.8374037981824566	0.8391285693507923	0.8377442810770471	0.8350657006459977	0.834586949449408	0.8376964761039293	0.8357530819801815	0.8348667435689727	0.835423599674052	0.8382148885340549
PA10	0.84	0.84	0.82	0.8999999999999999	0.84	0.8999999999999999	0.8999999999999999	0.84	0.7799999999999999	0.88	0.9712540016587012	0.9720228584502079	0.9698990143681206	0.971985209633925	0.9701726832435852	0.9735210390938713	0.9721512143341391	0.9712770148761609	0.9710086282742947	0.9738039603593964	0.9728145333342377	0.9714647672020371	0.9721525682215626	0.9722413180984515	0.9718913207188844	0.9724690159750241	0.9723225732044484	0.9718322467662917	0.973532187120968	0.9723591375810924	0.9712797747953859	0.972698468732511	0.9729536485296935	0.9720149752208188	0.9721556547190073	0.9719828315673457	0.9721623492853917	0.9724911094061683	0.9730331184242734	0.9720943664879412	0.9716641941116826	0.9721684255653813	0.9719697992092861	0.9723465640758546	0.9727957736780579	0.9718585906102816	0.9721629612972811	0.9721178716061915	0.9720985591890969
PA11	0.82	0.86	0.86	0.88	0.82	0.7799999999999999	0.82	0.9	0.88	0.82	0.9344295901527654	0.9348911330140418	0.9330679411413412	0.9337268122488186	0.9338100501143091	0.9347860258629537	0.9329089346125183	0.9322065604492288	0.9330971450488779	0.9340439841800953	0.9348858136496544	0.9333183370546766	0.9334995505095368	0.9333563414378628	0.9340581383104473	0.9339685126401058	0.9332686273551534	0.9339868453549732	0.9330074556422931	0.9330430768567576	0.9332315399803099	0.9332682515146494	0.9328264325982669	0.9336896085712496	0.9331246890096846	0.9331594573225737	0.9339601394434746	0.9331511190679103	0.9333624958829165	0.9337688238626336	0.933370946624908	0.9340990340179853	0.9334561272760918	0.9331057653148312	0.9332307904652891	0.9341175248990125	0.9332429534120936	0.9333590806949895	0.9334755281663014
PA12	0.76	0.82	0.6799999999999999	0.78	0.82	0.7	0.7799999999999999	0.17999999999999994	0.6799999999999999	0.7799999999999999	0.8145636993410617	0.8098085428158555	0.8065394547145974	0.8124684535555253	0.8135255138861552	0.8116660189993625	0.8049586754614839	0.8116263178347388	0.8078680306371868	0.814836527090157	0.8037116598100249	0.8090717094247346	0.8094339594915465	0.8110698153445506	0.8098286307582846	0.8101872176505593	0.8114257916986495	0.8076570335239543	0.8115043688977434	0.8096991649069429	0.8077116552310892	0.8080688110965298	0.806970591443823	0.811086192197736	0.8108533688076458	0.8101259674771675	0.8132516185873991	0.8089704920587166	0.8086172937753053	0.811373890064856	0.8071867414855572	0.8070638186248311	0.8115621014454033	0.8105820047038648	0.8092620258521834	0.8094320311555884	0.8096207759073435	0.8097347819419829	0.8086450143484382
[truncated: 52 more columns]
