# Supplementary material for: Effect of chronic alcohol consumption on oral microbiota in rats with periodontitis
Source: PeerJ. 2024 Aug 12;12:e17795. doi: 10.7717/peerj.17795 (PMC11326440; doi:10.7717/peerj.17795)
Supplement: Supplemental Information 2 [file peerj-12-17795-s002.zip › raw data/simpson_two_wilcox.txt]

Group_Pair	p_value
P_PA	0.551167166391288
